# Supplementary material for: The complete swine olfactory subgenome: expansion of the olfactory gene repertoire in the pig genome
Source: BMC Genomics. 2012 Nov 15;13:584. doi: 10.1186/1471-2164-13-584 (PMC3499278; doi:10.1186/1471-2164-13-584)
Supplement: Additional file 1 — Criteria for pattern recognition of pig OR genes using the PRATT program. Table describing parameters and values for pattern recognition of pig OR genes. [file 1471-2164-13-584-S1.xls]

## Sheet: Table S1
Additional File 1. Criteria for pattern recognition of pig OR genes using the PRATT program.
Parameter	Description	Value
C%	Pattern conservation	0.9
L	Maximum pattern length	25 amino acids
S	Research complexity	Medium
PN	Maximum number of pattern symbols	25
PX	Maximum number of consecutive undetermined amino acids	5
FN	Maximum number of flexible gaps	2
FL	Maximum flexibility of a flexible wildcard	3
FP	Maximum flexibility product	10
