# Supplementary material for: The complete swine olfactory subgenome: expansion of the olfactory gene repertoire in the pig genome
Source: BMC Genomics. 2012 Nov 15;13:584. doi: 10.1186/1471-2164-13-584 (PMC3499278; doi:10.1186/1471-2164-13-584)
Supplement: Additional file 3 — Comparison of the family and subfamily diversity of OR genes among pigs, humans, dogs, mice, and rats. Table showing the results of comparative analysis of the number of classes, families, and subfamilies among five species including pigs, humans, dogs, mice, and rats. [file 1471-2164-13-584-S3.xls]

## Sheet: Table S3
Additional File 3. Comparison of the family and subfamily diversity of OR genes among pigs, humans, dogs, mice and rats.
Species	No. of	No. of Families	No. of Subfamilies
	Classes
Pig	2	17	349
Human	2	17	300
Mouse	2	NA	241
Dog	2	23	300
Rat	2	21	282
Except for pig, data were from Quignon et al [16].
