# Supplementary material for: The complete swine olfactory subgenome: expansion of the olfactory gene repertoire in the pig genome
Source: BMC Genomics. 2012 Nov 15;13:584. doi: 10.1186/1471-2164-13-584 (PMC3499278; doi:10.1186/1471-2164-13-584)
Supplement: Additional file 4 — The number of OR gene members in OR subfamilies. Table showing the number of OR gene members in each OR subfamily. [file 1471-2164-13-584-S4.xls]

## Sheet: Table S4
Additional File 4. The number of member OR genes for OR subfamilies.
No. of OR genes	No. of Subfamilies
1	146
2	61
3	31
4	32
5	14
6	19
7	8
8	4
9	10
10	3
11	4
12	2
13	4
14	1
17	2
18	1
19	1
20	1
27	1
33	1
36	1
47	1
52	1
Total	349
