# Supplementary material for: The complete swine olfactory subgenome: expansion of the olfactory gene repertoire in the pig genome
Source: BMC Genomics. 2012 Nov 15;13:584. doi: 10.1186/1471-2164-13-584 (PMC3499278; doi:10.1186/1471-2164-13-584)
Supplement: Additional file 5 — Distribution of OR gene duplications in the pig genome. Table showing the distribution of OR genes duplicated in the pig genome. [file 1471-2164-13-584-S5.xls]

## Sheet: Table S5
Additional File 5. Distribution of OR gene duplications in the pig genome.
Chromosome	No. of duplicated Pseudogenes	No. of duplicated Functional genes	No. of observed identical cases (-inter)*
1	2	25	14(1)
2	8	41	22(0)
3	0	2	1(0)
4	0	2	1(0)
5	0	13	6(0)
7	10	24	18(2)
9	2	35	18(0)
12	0	2	1(0)
13	0	6	3(0)
14	0	7	3(0)
15	0	6	3(0)
U	0	3	3(3)
Total	22	166	93(6)
*Inter, inter-chromosomal duplications
