# Supplementary material for: The complete swine olfactory subgenome: expansion of the olfactory gene repertoire in the pig genome
Source: BMC Genomics. 2012 Nov 15;13:584. doi: 10.1186/1471-2164-13-584 (PMC3499278; doi:10.1186/1471-2164-13-584)
Supplement: Additional file 6 — The number of identical OR genes and their copy numbers in the pig genome. Table listing the number of OR gene duplications and their copy numbers in the pig genome Sscrofa10.2. The maximum number of identical genes was three. [file 1471-2164-13-584-S6.xls]

## Sheet: Table S6
Additional File 6. The number of identical OR genes and their copy numbers in the pig genome.
Copy number	No. of duplicated OR genes
	Functional genes	Pseudogenes
2	160	22
3	6	0
