# Supplementary material for: The complete swine olfactory subgenome: expansion of the olfactory gene repertoire in the pig genome
Source: BMC Genomics. 2012 Nov 15;13:584. doi: 10.1186/1471-2164-13-584 (PMC3499278; doi:10.1186/1471-2164-13-584)
Supplement: Additional file 7 — Comparison of structural characteristics of OR gene clusters among five mammalian species. Table listing number of clusters, number of genes per cluster, and number of clusters with only pseudogenes for pigs, humans, dogs, mice, and rats. [file 1471-2164-13-584-S7.xls]

## Sheet: Table S7
Additional File 7. Comparison of structural characteristics of OR gene regions among five mammalian species.
Characteristics	Pig	Human	Mouse	Rat	Dog
No. of regions	46	51	51	56	49
No. of genes per cluster	1-123	1-116	1-244	1-265	1-211
No. of cluster with only Pseudogenes	1	13	2	8	5
