# Supplementary material for: The complete swine olfactory subgenome: expansion of the olfactory gene repertoire in the pig genome
Source: BMC Genomics. 2012 Nov 15;13:584. doi: 10.1186/1471-2164-13-584 (PMC3499278; doi:10.1186/1471-2164-13-584)
Supplement: Additional file 8 — Amino acid sequence similarity between the functional OR genes of pigs and OR pseudogenes of other species. Table listing 19 pairs of pig OR functional genes and pseudo genes of other species with high protein sequence homology (>70%). [file 1471-2164-13-584-S8.xls]

## Sheet: Table S8
Additional File 8. The amino acid sequence similarity between OR functional genes of pigs and OR pseudogenes of other species.
Pig OR functional genes and other species pseudogenes	Amino acid
	sequence similarity(%)
sOR4O3-cOR4Z4P	93
sOR6A6-cOR6C25P	91
sOR13B10-hOR13D2P	90
sOR4B4-cOR4A27P	90
sOR8P1-cOR8C5P	87
sOR4J1-hOR4E1P	87
sOR8A2-cOR8T2P	86
sOR10D4-hOR10J6P	86
sOR4C7-cOR4X5P	85
sOR1L23-cOR1S3P	85
sOR4H1-cOR4V2P	84
sOR52I11-hOR52B3P	83
sOR10A4-hOR10D4P	82
sOR13S1-cOR13H2P	81
sOR11D1-hOR11I1P	81
sOR4Z1-cOR4K21P	80
sOR10R1-cOR10AB3P	78
sOR9F5-hOR9G3P	74
sOR11A6-hOR11H7P	70
