# Supplementary material for: The complete swine olfactory subgenome: expansion of the olfactory gene repertoire in the pig genome
Source: BMC Genomics. 2012 Nov 15;13:584. doi: 10.1186/1471-2164-13-584 (PMC3499278; doi:10.1186/1471-2164-13-584)
Supplement: Additional file 9 — The uncompressed image of Figure3. The figure shows the uncompressed image of 706 clusters from 3,511 sequences of pig, human, mouse and dog ORs. [file 1471-2164-13-584-S9.xls]

## Sheet: Table S9
Additional File 9.The uncompressed original image of Figure 3
		Species specific cluster ID
		Pig (blue)	Human (red)	Mouse (yellow-green)	Dog (purple)
		4	45	24	284
		33	46	43	292
		35	528	64	399
		49	529	143	400
		112		146	403
		153		215	547
		159		226	548
		160		297	565
		189		299	566
		241		302	567
		246		411	568
		250		413	569
		251		414	570
		255		416	571
		266		418	572
		272		422	573
		273		577	574
		355		578	575
		361		579	576
		367		580
		368		581
		369		582
		370		583
		374		584
		386		585
		387		586
		392		587
		395		588
		530		589
		531		590
		532		591
		533		592
		534		593
		535		594
		536		595
		537		596
		538		597
		539		598
		540		599
		541
		542
		543
		544
		545
		546
		549
		550
		551
		552
		553
		554
		555
		556
		557
		558
		559
		560
		561
		562
		563
		564
